# Supplementary material for: Boosting Genetic Gain in Allogamous Crops via Speed Breeding and Genomic Selection
Source: Front Plant Sci. 2019 Nov 15;10:1364. doi: 10.3389/fpls.2019.01364 (PMC6873660; doi:10.3389/fpls.2019.01364)
Supplement: Table S1 — Genetic gain per cycle for all simulated breeding schemes and traits. Confidence interval (95%) indicated in brackets. [file Table_1.xlsx]

## Sheet: TableS1
Scenario	Speed Breeding	Breeding Cycle	HD		FY		SY		Per		Q
			1000	100	1000	100	1000	100	1000	100	1000	100
Phenotypic Selection		1	0.4 (0.2)		0.66 (0.14)		0.23 (0.15)		0.12 (0.14)		0.44 (0.16)
		2	0.77 (0.32)		1.27 (0.21)		0.4 (0.2)		0.27 (0.21)		0.87 (0.22)
		3	1.11 (0.42)		1.91 (0.27)		0.66 (0.25)		0.4 (0.26)		1.32 (0.26)
		4	1.37 (0.51)		2.47 (0.33)		0.87 (0.28)		0.56 (0.31)		1.71 (0.29)
SC_1	SB1	1	0.28 (0.33)	0.3 (0.38)	0.8 (0.25)	0.78 (0.29)	0.56 (0.28)	0.59 (0.31)	0.39 (0.29)	0.38 (0.29)	0.35 (0.3)	0.33 (0.32)
		2	0.56 (0.45)	0.61 (0.54)	1.59 (0.38)	1.59 (0.37)	1.13 (0.44)	1.2 (0.42)	0.94 (0.39)	0.86 (0.4)	0.71 (0.41)	0.67 (0.45)
		3	0.84 (0.54)	0.89 (0.64)	2.32 (0.48)	2.34 (0.48)	1.66 (0.54)	1.81 (0.53)	1.5 (0.46)	1.44 (0.51)	1.02 (0.48)	0.99 (0.52)
		4	1.05 (0.64)	1.09 (0.68)	3.08 (0.56)	3.08 (0.58)	2.22 (0.59)	2.39 (0.67)	2.07 (0.58)	2.06 (0.56)	1.38 (0.56)	1.4 (0.59)
	SB2	1	0.34 (0.38)	0.41 (0.36)	0.88 (0.33)	0.87 (0.38)	0.65 (0.29)	0.68 (0.38)	0.44 (0.34)	0.49 (0.34)	0.37 (0.34)	0.39 (0.39)
		2	0.7 (0.52)	0.75 (0.56)	1.77 (0.49)	1.73 (0.5)	1.3 (0.43)	1.31 (0.47)	1.09 (0.49)	1.2 (0.49)	0.84 (0.57)	0.86 (0.58)
		3	1.02 (0.63)	1.12 (0.74)	2.66 (0.62)	2.59 (0.66)	1.95 (0.63)	2.01 (0.65)	1.83 (0.64)	1.9 (0.62)	1.2 (0.67)	1.35 (0.74)
		4	1.24 (0.7)	1.37 (0.85)	3.53 (0.75)	3.36 (0.78)	2.59 (0.76)	2.66 (0.71)	2.51 (0.73)	2.66 (0.72)	1.62 (0.77)	1.8 (0.86)
	SB3	1	0.4 (0.4)	0.44 (0.42)	0.97 (0.34)	0.98 (0.44)	0.71 (0.37)	0.71 (0.44)	0.52 (0.34)	0.54 (0.43)	0.44 (0.34)	0.43 (0.47)
		2	0.81 (0.51)	0.88 (0.55)	1.96 (0.52)	1.96 (0.65)	1.42 (0.54)	1.43 (0.7)	1.27 (0.5)	1.3 (0.61)	0.96 (0.44)	0.99 (0.68)
		3	1.27 (0.67)	1.19 (0.66)	2.88 (0.65)	2.97 (0.83)	2.1 (0.67)	2.12 (0.81)	2.11 (0.59)	2.14 (0.8)	1.46 (0.56)	1.51 (0.81)
		4	1.6 (0.73)	1.49 (0.8)	3.78 (0.77)	3.8 (0.96)	2.82 (0.75)	2.83 (0.91)	2.96 (0.71)	3.07 (0.94)	1.9 (0.67)	1.93 (0.91)
SC_2	SB1	1	0.21 (0.36)	0.31 (0.37)	0.65 (0.22)	0.65 (0.32)	0.25 (0.23)	0.23 (0.27)	0.38 (0.26)	0.38 (0.29)	0.09 (0.25)	0.1 (0.3)
		2	0.54 (0.51)	0.59 (0.5)	1.34 (0.39)	1.34 (0.46)	0.46 (0.35)	0.47 (0.41)	0.89 (0.46)	0.85 (0.41)	0.22 (0.37)	0.25 (0.43)
		3	0.8 (0.72)	0.92 (0.58)	2.07 (0.53)	2.06 (0.53)	0.67 (0.41)	0.82 (0.52)	1.44 (0.56)	1.42 (0.52)	0.32 (0.42)	0.36 (0.53)
		4	0.99 (0.8)	1.17 (0.69)	2.66 (0.51)	2.75 (0.61)	0.94 (0.49)	1.1 (0.57)	1.99 (0.6)	1.98 (0.58)	0.45 (0.47)	0.47 (0.62)
	SB2	1	0.31 (0.47)	0.31 (0.43)	0.76 (0.38)	0.78 (0.39)	0.3 (0.29)	0.28 (0.37)	0.47 (0.26)	0.48 (0.37)	0.11 (0.32)	0.18 (0.4)
		2	0.69 (0.5)	0.63 (0.62)	1.58 (0.56)	1.62 (0.59)	0.67 (0.51)	0.64 (0.55)	1 (0.36)	1.15 (0.51)	0.38 (0.47)	0.42 (0.6)
		3	0.93 (0.64)	1.03 (0.77)	2.32 (0.59)	2.36 (0.71)	0.97 (0.63)	1.01 (0.65)	1.64 (0.52)	1.8 (0.64)	0.55 (0.52)	0.61 (0.75)
		4	1.23 (0.73)	1.33 (0.8)	3.04 (0.68)	3.15 (0.83)	1.28 (0.72)	1.37 (0.78)	2.34 (0.73)	2.5 (0.72)	0.77 (0.6)	0.84 (0.85)
	SB3	1	0.39 (0.43)	0.37 (0.51)	0.78 (0.36)	0.82 (0.46)	0.31 (0.37)	0.32 (0.42)	0.5 (0.39)	0.54 (0.43)	0.15 (0.34)	0.14 (0.42)
		2	0.76 (0.64)	0.77 (0.68)	1.6 (0.53)	1.71 (0.65)	0.67 (0.58)	0.75 (0.62)	1.23 (0.52)	1.36 (0.61)	0.39 (0.55)	0.4 (0.62)
		3	1.07 (0.72)	1.11 (0.79)	2.45 (0.61)	2.61 (0.75)	1.05 (0.69)	1.18 (0.74)	2.06 (0.67)	2.18 (0.73)	0.63 (0.6)	0.68 (0.85)
		4	1.41 (0.79)	1.41 (0.85)	3.39 (0.66)	3.49 (0.92)	1.39 (0.75)	1.7 (0.77)	2.87 (0.82)	3.01 (0.78)	0.85 (0.67)	1 (1.03)
SC_3	SB1	1	0.19 (0.31)	0.24 (0.37)	0.53 (0.26)	0.53 (0.28)	0.52 (0.23)	0.52 (0.3)	0.28 (0.25)	0.27 (0.28)	0.35 (0.24)	0.38 (0.3)
		2	0.5 (0.47)	0.51 (0.5)	1.05 (0.38)	1.06 (0.44)	1.05 (0.34)	1.06 (0.43)	0.6 (0.38)	0.66 (0.41)	0.71 (0.39)	0.77 (0.44)
		3	0.77 (0.58)	0.77 (0.62)	1.58 (0.44)	1.64 (0.55)	1.55 (0.46)	1.55 (0.52)	0.96 (0.5)	1.08 (0.5)	1.07 (0.43)	1.16 (0.53)
		4	1.05 (0.63)	1.07 (0.71)	2.12 (0.51)	2.2 (0.59)	2.07 (0.52)	2.04 (0.54)	1.34 (0.55)	1.54 (0.61)	1.41 (0.47)	1.5 (0.61)
	SB2	1	0.31 (0.39)	0.27 (0.43)	0.58 (0.3)	0.63 (0.33)	0.6 (0.32)	0.61 (0.35)	0.35 (0.32)	0.37 (0.29)	0.39 (0.29)	0.37 (0.36)
		2	0.59 (0.53)	0.59 (0.61)	1.19 (0.44)	1.38 (0.51)	1.1 (0.43)	1.22 (0.49)	0.74 (0.48)	0.85 (0.52)	0.84 (0.48)	0.8 (0.52)
		3	0.91 (0.62)	0.95 (0.71)	1.82 (0.57)	2.1 (0.61)	1.63 (0.55)	1.82 (0.64)	1.26 (0.56)	1.4 (0.67)	1.29 (0.6)	1.2 (0.71)
		4	1.2 (0.77)	1.29 (0.8)	2.47 (0.69)	2.78 (0.71)	2.17 (0.63)	2.34 (0.77)	1.83 (0.63)	1.99 (0.72)	1.71 (0.68)	1.59 (0.77)
	SB3	1	0.31 (0.42)	0.42 (0.43)	0.67 (0.39)	0.69 (0.45)	0.59 (0.38)	0.62 (0.39)	0.39 (0.33)	0.47 (0.46)	0.42 (0.34)	0.42 (0.41)
		2	0.69 (0.6)	0.87 (0.58)	1.36 (0.49)	1.48 (0.65)	1.22 (0.53)	1.32 (0.59)	0.95 (0.55)	1.13 (0.62)	0.92 (0.49)	0.86 (0.6)
		3	1.07 (0.75)	1.27 (0.67)	2.14 (0.6)	2.26 (0.8)	1.83 (0.62)	1.9 (0.72)	1.55 (0.69)	1.82 (0.74)	1.32 (0.55)	1.26 (0.74)
		4	1.36 (0.85)	1.58 (0.72)	2.84 (0.69)	3.03 (0.94)	2.38 (0.75)	2.48 (0.81)	2.19 (0.76)	2.6 (0.85)	1.68 (0.63)	1.64 (0.86)
SC_4	SB1	1	0.25 (0.27)	0.24 (0.33)	0.37 (0.25)	0.38 (0.26)	0.14 (0.26)	0.13 (0.26)	0.21 (0.23)	0.22 (0.24)	0.07 (0.26)	0.08 (0.27)
		2	0.56 (0.43)	0.55 (0.41)	0.84 (0.36)	0.77 (0.36)	0.34 (0.35)	0.31 (0.36)	0.41 (0.37)	0.5 (0.31)	0.19 (0.34)	0.23 (0.36)
		3	0.85 (0.54)	0.86 (0.51)	1.25 (0.44)	1.14 (0.44)	0.49 (0.44)	0.46 (0.45)	0.73 (0.42)	0.77 (0.4)	0.35 (0.43)	0.33 (0.46)
		4	1.12 (0.61)	1.12 (0.56)	1.68 (0.5)	1.58 (0.46)	0.69 (0.45)	0.61 (0.52)	1.05 (0.44)	1.1 (0.46)	0.44 (0.53)	0.42 (0.55)
	SB2	1	0.29 (0.38)	0.26 (0.38)	0.45 (0.32)	0.47 (0.3)	0.21 (0.31)	0.23 (0.34)	0.32 (0.31)	0.28 (0.32)	0.07 (0.34)	0.12 (0.34)
		2	0.68 (0.49)	0.66 (0.51)	0.92 (0.4)	1.01 (0.4)	0.36 (0.42)	0.47 (0.5)	0.74 (0.4)	0.68 (0.42)	0.21 (0.5)	0.31 (0.44)
		3	1.06 (0.61)	1.01 (0.67)	1.42 (0.52)	1.49 (0.55)	0.59 (0.55)	0.71 (0.59)	1.2 (0.48)	1.11 (0.5)	0.39 (0.59)	0.44 (0.56)
		4	1.41 (0.72)	1.38 (0.68)	1.95 (0.63)	2.04 (0.61)	0.84 (0.64)	1.03 (0.66)	1.65 (0.57)	1.52 (0.54)	0.54 (0.66)	0.57 (0.64)
	SB3	1	0.41 (0.43)	0.36 (0.48)	0.58 (0.36)	0.54 (0.36)	0.26 (0.33)	0.24 (0.31)	0.35 (0.34)	0.37 (0.36)	0.13 (0.35)	0.14 (0.38)
		2	0.87 (0.52)	0.77 (0.59)	1.16 (0.49)	1.15 (0.45)	0.54 (0.47)	0.58 (0.45)	0.83 (0.47)	0.87 (0.56)	0.29 (0.48)	0.35 (0.56)
		3	1.23 (0.6)	1.15 (0.68)	1.69 (0.66)	1.74 (0.58)	0.84 (0.6)	0.89 (0.68)	1.34 (0.6)	1.36 (0.71)	0.55 (0.62)	0.59 (0.7)
		4	1.56 (0.68)	1.58 (0.74)	2.31 (0.78)	2.43 (0.7)	1.14 (0.72)	1.27 (0.79)	1.86 (0.69)	1.94 (0.75)	0.75 (0.75)	0.87 (0.77)
