# Supplementary material for: Boosting Genetic Gain in Allogamous Crops via Speed Breeding and Genomic Selection
Source: Front Plant Sci. 2019 Nov 15;10:1364. doi: 10.3389/fpls.2019.01364 (PMC6873660; doi:10.3389/fpls.2019.01364)
Supplement: Table S2 — Accuracy of genomic selection after each round of SB for all tested scenarios and traits. Standard deviations indicated in brackets. In the second row, 100 means 100 F1 × ten progenies, and 1000 means 1000 F1 × one progeny. [file Table_2.xlsx]

## Sheet: TableS2
Scenario	Breeding Cycle	Speed Breeding	HD		FY		SY		Per		Q
			1000	100	1000	100	1000	100	1000	100	1000	100
SC_1	5	SB1	0.36 (0.1)	0.35 (0.11)	0.16 (0.1)	0.15 (0.1)	0.17 (0.09)	0.17 (0.1)	0.12 (0.1)	0.11 (0.1)	0.16 (0.1)	0.16 (0.09)
		SB2	0.26 (0.12)	0.25 (0.12)	0.11 (0.1)	0.11 (0.11)	0.13 (0.09)	0.15 (0.11)	0.08 (0.1)	0.08 (0.12)	0.14 (0.09)	0.14 (0.11)
		SB3	0.21 (0.09)	0.2 (0.11)	0.1 (0.08)	0.1 (0.09)	0.11 (0.08)	0.13 (0.1)	0.07 (0.09)	0.06 (0.11)	0.13 (0.07)	0.12 (0.1)
	6	SB1	0.37 (0.14)	0.37 (0.12)	0.2 (0.1)	0.23 (0.1)	0.25 (0.09)	0.25 (0.1)	0.24 (0.11)	0.26 (0.09)	0.25 (0.11)	0.28 (0.1)
		SB2	0.26 (0.13)	0.26 (0.15)	0.15 (0.1)	0.18 (0.12)	0.22 (0.12)	0.19 (0.14)	0.16 (0.1)	0.18 (0.11)	0.2 (0.1)	0.2 (0.13)
		SB3	0.22 (0.11)	0.22 (0.12)	0.14 (0.08)	0.15 (0.11)	0.18 (0.1)	0.19 (0.12)	0.13 (0.09)	0.15 (0.09)	0.18 (0.08)	0.17 (0.11)
	7	SB1	0.37 (0.13)	0.39 (0.13)	0.24 (0.1)	0.26 (0.1)	0.29 (0.1)	0.29 (0.1)	0.28 (0.08)	0.3 (0.1)	0.29 (0.1)	0.31 (0.1)
		SB2	0.27 (0.13)	0.29 (0.13)	0.19 (0.09)	0.22 (0.11)	0.25 (0.1)	0.24 (0.12)	0.2 (0.08)	0.22 (0.11)	0.23 (0.12)	0.25 (0.12)
		SB3	0.23 (0.12)	0.24 (0.11)	0.18 (0.08)	0.19 (0.1)	0.23 (0.08)	0.23 (0.1)	0.16 (0.07)	0.18 (0.09)	0.2 (0.11)	0.23 (0.11)
	8	SB1	0.39 (0.13)	0.4 (0.13)	0.26 (0.1)	0.28 (0.1)	0.32 (0.1)	0.32 (0.09)	0.3 (0.1)	0.33 (0.11)	0.33 (0.1)	0.33 (0.09)
		SB2	0.29 (0.12)	0.31 (0.13)	0.21 (0.08)	0.24 (0.11)	0.25 (0.1)	0.27 (0.11)	0.23 (0.09)	0.25 (0.1)	0.28 (0.09)	0.28 (0.11)
		SB3	0.24 (0.11)	0.26 (0.13)	0.2 (0.08)	0.22 (0.1)	0.23 (0.08)	0.26 (0.11)	0.21 (0.07)	0.22 (0.1)	0.26 (0.08)	0.26 (0.1)
SC_2	5	SB1	0.35 (0.11)	0.36 (0.11)	0.15 (0.1)	0.15 (0.1)	0.16 (0.1)	0.16 (0.09)	0.12 (0.1)	0.11 (0.1)	0.16 (0.09)	0.16 (0.09)
		SB2	0.25 (0.11)	0.25 (0.13)	0.11 (0.1)	0.11 (0.1)	0.13 (0.09)	0.14 (0.1)	0.09 (0.09)	0.09 (0.1)	0.14 (0.1)	0.15 (0.12)
		SB3	0.21 (0.09)	0.2 (0.11)	0.09 (0.08)	0.1 (0.1)	0.12 (0.07)	0.14 (0.09)	0.07 (0.08)	0.08 (0.09)	0.14 (0.08)	0.14 (0.1)
	6	SB1	0.36 (0.12)	0.39 (0.13)	0.21 (0.09)	0.24 (0.11)	0.28 (0.11)	0.29 (0.11)	0.25 (0.1)	0.27 (0.1)	0.27 (0.09)	0.28 (0.1)
		SB2	0.24 (0.11)	0.25 (0.15)	0.18 (0.1)	0.17 (0.12)	0.21 (0.11)	0.2 (0.12)	0.16 (0.12)	0.19 (0.11)	0.22 (0.1)	0.21 (0.13)
		SB3	0.2 (0.1)	0.21 (0.12)	0.16 (0.1)	0.14 (0.11)	0.17 (0.09)	0.18 (0.11)	0.13 (0.09)	0.16 (0.09)	0.19 (0.1)	0.18 (0.11)
	7	SB1	0.4 (0.12)	0.39 (0.12)	0.24 (0.1)	0.28 (0.1)	0.3 (0.09)	0.31 (0.1)	0.26 (0.1)	0.3 (0.1)	0.29 (0.11)	0.31 (0.1)
		SB2	0.29 (0.13)	0.27 (0.14)	0.21 (0.09)	0.22 (0.11)	0.23 (0.09)	0.25 (0.1)	0.18 (0.08)	0.2 (0.11)	0.25 (0.1)	0.25 (0.1)
		SB3	0.23 (0.12)	0.23 (0.13)	0.19 (0.07)	0.2 (0.11)	0.2 (0.08)	0.21 (0.11)	0.15 (0.08)	0.16 (0.09)	0.22 (0.08)	0.22 (0.1)
	8	SB1	0.38 (0.13)	0.38 (0.12)	0.27 (0.1)	0.29 (0.09)	0.3 (0.1)	0.35 (0.1)	0.28 (0.09)	0.32 (0.11)	0.31 (0.1)	0.36 (0.11)
		SB2	0.28 (0.12)	0.31 (0.13)	0.23 (0.09)	0.23 (0.11)	0.25 (0.1)	0.29 (0.11)	0.21 (0.09)	0.24 (0.11)	0.24 (0.1)	0.29 (0.11)
		SB3	0.25 (0.11)	0.26 (0.12)	0.21 (0.07)	0.21 (0.1)	0.23 (0.08)	0.26 (0.11)	0.19 (0.07)	0.21 (0.1)	0.22 (0.08)	0.27 (0.12)
SC_3	5	SB1	0.35 (0.11)	0.35 (0.11)	0.15 (0.11)	0.15 (0.09)	0.16 (0.1)	0.17 (0.09)	0.11 (0.1)	0.11 (0.1)	0.16 (0.1)	0.16 (0.1)
		SB2	0.26 (0.11)	0.25 (0.12)	0.11 (0.1)	0.11 (0.11)	0.13 (0.09)	0.14 (0.12)	0.09 (0.09)	0.07 (0.11)	0.14 (0.1)	0.14 (0.11)
		SB3	0.2 (0.09)	0.2 (0.1)	0.1 (0.08)	0.11 (0.11)	0.13 (0.08)	0.12 (0.1)	0.07 (0.08)	0.05 (0.1)	0.13 (0.08)	0.15 (0.1)
	6	SB1	0.41 (0.11)	0.4 (0.14)	0.19 (0.08)	0.24 (0.11)	0.22 (0.1)	0.24 (0.11)	0.18 (0.1)	0.23 (0.1)	0.23 (0.1)	0.24 (0.11)
		SB2	0.28 (0.11)	0.28 (0.13)	0.14 (0.1)	0.16 (0.11)	0.16 (0.1)	0.18 (0.11)	0.12 (0.1)	0.16 (0.1)	0.2 (0.1)	0.17 (0.11)
		SB3	0.24 (0.11)	0.22 (0.11)	0.13 (0.09)	0.14 (0.1)	0.14 (0.09)	0.16 (0.11)	0.1 (0.08)	0.12 (0.09)	0.17 (0.08)	0.17 (0.11)
	7	SB1	0.38 (0.13)	0.4 (0.13)	0.21 (0.11)	0.26 (0.09)	0.23 (0.12)	0.25 (0.11)	0.22 (0.09)	0.26 (0.09)	0.25 (0.1)	0.26 (0.12)
		SB2	0.28 (0.13)	0.31 (0.13)	0.18 (0.1)	0.21 (0.11)	0.2 (0.11)	0.2 (0.13)	0.17 (0.09)	0.19 (0.11)	0.21 (0.09)	0.23 (0.11)
		SB3	0.25 (0.1)	0.27 (0.11)	0.16 (0.08)	0.18 (0.1)	0.18 (0.09)	0.19 (0.12)	0.15 (0.07)	0.16 (0.11)	0.19 (0.08)	0.2 (0.11)
	8	SB1	0.39 (0.14)	0.41 (0.15)	0.24 (0.1)	0.27 (0.09)	0.27 (0.1)	0.28 (0.1)	0.25 (0.1)	0.29 (0.12)	0.26 (0.09)	0.28 (0.11)
		SB2	0.3 (0.13)	0.32 (0.13)	0.19 (0.1)	0.22 (0.11)	0.23 (0.09)	0.21 (0.1)	0.18 (0.09)	0.23 (0.1)	0.23 (0.1)	0.25 (0.11)
		SB3	0.27 (0.11)	0.27 (0.12)	0.18 (0.08)	0.2 (0.09)	0.22 (0.08)	0.22 (0.09)	0.18 (0.07)	0.2 (0.09)	0.2 (0.09)	0.23 (0.11)
SC_4	5	SB1	0.36 (0.11)	0.35 (0.11)	0.15 (0.11)	0.15 (0.11)	0.16 (0.1)	0.16 (0.1)	0.11 (0.1)	0.11 (0.1)	0.16 (0.09)	0.16 (0.1)
		SB2	0.24 (0.11)	0.25 (0.11)	0.11 (0.09)	0.11 (0.1)	0.13 (0.1)	0.13 (0.12)	0.08 (0.09)	0.09 (0.11)	0.15 (0.08)	0.14 (0.1)
		SB3	0.2 (0.09)	0.21 (0.09)	0.1 (0.09)	0.1 (0.09)	0.13 (0.08)	0.12 (0.11)	0.07 (0.08)	0.08 (0.1)	0.13 (0.07)	0.12 (0.09)
	6	SB1	0.41 (0.11)	0.42 (0.1)	0.18 (0.1)	0.21 (0.1)	0.2 (0.09)	0.23 (0.09)	0.14 (0.09)	0.21 (0.1)	0.19 (0.09)	0.23 (0.1)
		SB2	0.29 (0.12)	0.31 (0.13)	0.13 (0.1)	0.16 (0.09)	0.17 (0.09)	0.17 (0.11)	0.12 (0.09)	0.14 (0.11)	0.16 (0.1)	0.18 (0.11)
		SB3	0.26 (0.1)	0.26 (0.1)	0.13 (0.09)	0.15 (0.07)	0.15 (0.09)	0.15 (0.1)	0.1 (0.07)	0.11 (0.08)	0.15 (0.09)	0.16 (0.1)
	7	SB1	0.41 (0.13)	0.44 (0.12)	0.18 (0.09)	0.23 (0.09)	0.22 (0.1)	0.24 (0.11)	0.17 (0.1)	0.2 (0.1)	0.22 (0.1)	0.24 (0.11)
		SB2	0.32 (0.13)	0.35 (0.11)	0.16 (0.08)	0.19 (0.08)	0.17 (0.1)	0.19 (0.12)	0.13 (0.09)	0.14 (0.1)	0.18 (0.1)	0.21 (0.1)
		SB3	0.28 (0.11)	0.3 (0.11)	0.16 (0.08)	0.18 (0.09)	0.15 (0.08)	0.16 (0.11)	0.11 (0.07)	0.1 (0.09)	0.17 (0.09)	0.16 (0.1)
	8	SB1	0.4 (0.12)	0.46 (0.11)	0.23 (0.1)	0.27 (0.09)	0.24 (0.09)	0.27 (0.1)	0.2 (0.09)	0.23 (0.08)	0.24 (0.09)	0.28 (0.1)
		SB2	0.33 (0.12)	0.36 (0.12)	0.19 (0.08)	0.21 (0.1)	0.2 (0.09)	0.24 (0.1)	0.16 (0.08)	0.15 (0.09)	0.21 (0.09)	0.23 (0.11)
		SB3	0.3 (0.12)	0.3 (0.12)	0.17 (0.07)	0.2 (0.09)	0.19 (0.08)	0.21 (0.1)	0.14 (0.07)	0.15 (0.08)	0.19 (0.07)	0.2 (0.11)
