# Supplementary material for: Boosting Genetic Gain in Allogamous Crops via Speed Breeding and Genomic Selection
Source: Front Plant Sci. 2019 Nov 15;10:1364. doi: 10.3389/fpls.2019.01364 (PMC6873660; doi:10.3389/fpls.2019.01364)
Supplement: Table S3 — Inbreeding rate increase for all simulated breeding schemes. Standard deviations indicated in brackets. [file Table_3.xlsx]

## Sheet: TableS3
Scenario	No Crosses	Cycle_5	Cycle_6	Cycle_7	Cycle_8
Pheno	.	0.02 (0.002)	0.03 (0.003)	0.04 (0.003)	0.05 (0.004)
Sc_1; SB1	1000	0.04 (0.01)	0.1 (0.02)	0.15 (0.03)	0.19 (0.03)
	100	0.05 (0.01)	0.11 (0.02)	0.17 (0.03)	0.22 (0.04)
Sc_1; SB2	1000	0.06 (0.01)	0.13 (0.02)	0.2 (0.03)	0.26 (0.04)
	100	0.08 (0.02)	0.16 (0.03)	0.25 (0.04)	0.32 (0.04)
Sc_1; SB3	1000	0.07 (0.02)	0.16 (0.03)	0.24 (0.04)	0.32 (0.04)
	100	0.09 (0.02)	0.21 (0.04)	0.32 (0.04)	0.41 (0.04)
Sc_2; SB1	1000	0.04 (0.01)	0.09 (0.02)	0.14 (0.02)	0.18 (0.03)
	100	0.05 (0.01)	0.11 (0.02)	0.16 (0.03)	0.21 (0.03)
Sc_2; SB2	1000	0.06 (0.02)	0.12 (0.02)	0.18 (0.03)	0.24 (0.04)
	100	0.08 (0.02)	0.16 (0.03)	0.25 (0.04)	0.32 (0.05)
Sc_2; SB3	1000	0.07 (0.02)	0.15 (0.03)	0.22 (0.03)	0.3 (0.03)
	100	0.09 (0.02)	0.19 (0.03)	0.3 (0.04)	0.39 (0.04)
Sc_3; SB1	1000	0.04 (0.01)	0.08 (0.02)	0.12 (0.02)	0.16 (0.02)
	100	0.05 (0.01)	0.1 (0.02)	0.16 (0.03)	0.21 (0.03)
Sc_3; SB2	1000	0.05 (0.02)	0.11 (0.02)	0.17 (0.03)	0.23 (0.03)
	100	0.07 (0.02)	0.16 (0.03)	0.24 (0.04)	0.32 (0.04)
Sc_3; SB3	1000	0.06 (0.02)	0.14 (0.03)	0.22 (0.03)	0.29 (0.04)
	100	0.09 (0.03)	0.19 (0.03)	0.29 (0.04)	0.39 (0.04)
Sc_4; SB1	1000	0.02 (0.01)	0.05 (0.01)	0.08 (0.02)	0.11 (0.02)
	100	0.02 (0.01)	0.06 (0.01)	0.09 (0.02)	0.13 (0.02)
Sc_4; SB2	1000	0.03 (0.01)	0.08 (0.02)	0.13 (0.03)	0.18 (0.03)
	100	0.04 (0.01)	0.09 (0.02)	0.15 (0.03)	0.2 (0.03)
Sc_4; SB3	1000	0.04 (0.02)	0.1 (0.02)	0.17 (0.03)	0.22 (0.03)
	100	0.05 (0.02)	0.12 (0.03)	0.2 (0.03)	0.27 (0.04)
