# Supplementary material for: Boosting Genetic Gain in Allogamous Crops via Speed Breeding and Genomic Selection
Source: Front Plant Sci. 2019 Nov 15;10:1364. doi: 10.3389/fpls.2019.01364 (PMC6873660; doi:10.3389/fpls.2019.01364)
Supplement: Table S4 — The proportion of fixed loci after each breeding cycle for all simulated breeding schemes. Standard deviations indicated in brackets. [file Table_4.xlsx]

## Sheet: Sheet1
Scenario	SB	Cycle_5		Cycle_6		Cycle_7		Cycle_8
		1000	100	1000	100	1000	100	1000	100
Pheno	.	1.0 (±0.1)		1.3 (±0.1)		1.7 (±0.2)		2.2 (±0.2)
1	1	1.8 (±0.2)	2.0 (±0.2)	3.4 (±0.4)	3.9 (±0.5)	5.0 (±0.6)	5.8 (±0.7)	6.5 (±0.7)	7.5 (±0.9)
1	2	2.1 (±0.2)	2.6 (±0.4)	4.2 (±0.4)	5.3 (±0.7)	6.4 (±0.6)	8.0 (±1.0)	8.4 (±0.8)	10.3 (±1.1)
1	3	2.5 (±0.3)	3.2 (±0.4)	5.0 (±0.6)	6.7 (±0.8)	7.6 (±0.8)	10.0 (±1.1)	10.0 (±0.9)	12.9 (±1.2)
2	1	1.6 (±0.2)	1.8 (±0.2)	3.1 (±0.4)	3.5 (±0.4)	4.6 (±0.5)	5.3 (±0.6)	6.0 (±0.6)	7.0 (±0.8)
2	2	2.0 (±0.2)	2.4 (±0.3)	4.0 (±0.5)	5.1 (±0.7)	5.9 (±0.7)	7.7 (±1.0)	7.9 (±0.9)	10.1 (±1.2)
2	3	2.3 (±0.3)	3.0 (±0.4)	4.8 (±0.5)	6.2 (±0.7)	7.1 (±0.7)	9.2 (±0.9)	9.3 (±0.8)	12.1 (±1)
3	1	1.5 (±0.2)	1.8 (±0.2)	2.8 (±0.3)	3.5 (±0.4)	4.1 (±0.4)	5.1 (±0.6)	5.4 (±0.5)	6.8 (±0.8)
3	2	1.9 (±0.2)	2.5 (±0.3)	3.7 (±0.4)	5.0 (±0.6)	5.5 (±0.5)	7.6 (±0.8)	7.3 (±0.6)	10.0 (±0.9)
3	3	2.2 (±0.3)	3.0 (±0.4)	4.4 (±0.5)	6.2 (±0.8)	6.7 (±0.6)	9.3 (±0.8)	8.9 (±0.8)	12.1 (±1)
4	1	1.5 (±0.2)	1.8 (±0.2)	2.8 (±0.3)	3.5 (±0.4)	4.1 (±0.4)	5.2 (±0.6)	5.3 (±0.5)	6.9 (±0.8)
4	2	1.9 (±0.2)	2.5 (±0.3)	3.6 (±0.5)	5.0 (±0.7)	5.4 (±0.8)	7.5 (±0.9)	7.2 (±0.9)	9.8 (±0.9)
4	3	2.2 (±0.2)	3.0 (±0.4)	4.4 (±0.5)	6.2 (±0.8)	6.6 (±0.7)	9.2 (±0.9)	8.7 (±0.7)	12.1 (±1.0)
