# Supplementary material for: Boosting Genetic Gain in Allogamous Crops via Speed Breeding and Genomic Selection
Source: Front Plant Sci. 2019 Nov 15;10:1364. doi: 10.3389/fpls.2019.01364 (PMC6873660; doi:10.3389/fpls.2019.01364)
Supplement: Table S5 — Accuracy of genomic selection for HD and Q using BayesA model. Standard deviations indicated in brackets. In the second row, 100 means 100 F1 × ten progenies, and 1000 means 1000 F1 × one progeny. [file Table_5.xlsx]

## Sheet: BayesA
Scenario	Breeding Cycle	Speed Breeding	HD		Q
			1000	100	1000	100
SC_4	1	SB1	0.36 (0.1)	0.37 (0.1)	0.17 (0.1)	0.15 (0.1)
		SB2	0.28 (0.1)	0.27 (0.1)	0.11 (0.1)	0.14 (0.1)
		SB3	0.19 (0.1)	0.17 (0.1)	0.14 (0.1)	0.09 (0.1)
	2	SB1	0.4 (0.1)	0.44 (0.1)	0.16 (0.1)	0.2 (0.1)
		SB2	0.26 (0.1)	0.27 (0.1)	0.19 (0.1)	0.19 (0.1)
		SB3	0.3 (0.1)	0.3 (0.1)	0.14 (0.1)	0.18 (0.1)
	3	SB1	0.37 (0.1)	0.39 (0.1)	0.22 (0.1)	0.24 (0.1)
		SB2	0.28 (0.1)	0.39 (0.1)	0.15 (0.1)	0.21 (0.1)
		SB3	0.29 (0.1)	0.27 (0.1)	0.14 (0.1)	0.17 (0.1)
	4	SB1	0.44 (0.1)	0.49 (0.1)	0.22 (0.1)	0.25 (0.1)
		SB2	0.31 (0.1)	0.41 (0.1)	0.19 (0.1)	0.24 (0.1)
		SB3	0.28 (0.1)	0.26 (0.1)	0.2 (0.1)	0.17 (0.1)

## Sheet: BayesB
Scenario	Breeding Cycle	Speed Breeding	HD		Q
			1000	100	1000	100
SC_4	1	SB1	0.35 (0.1)	0.34 (0.1)	0.15 (0.1)	0.17 (0.1)
		SB2	0.23 (0.1)	0.25(0.1)	0.16 (0.1)	0.13 (0.1)
		SB3	0.19 (0.1)	0.22 (0.1)	0.11 (0.1)	0.12 (0.1)
	2	SB1	0.44 (0.1)	0.45 (0.1)	0.20 (0.1)	0.25 (0.1)
		SB2	0.31 (0.2)	0.28 (0.1)	0.15 (0.1)	0.18 (0.1)
		SB3	0.26 (0.1)	0.28 (0.1)	0.19 (0.1)	0.18 (0.1)
	3	SB1	0.36 (0.1)	0.45 (0.1)	0.2 (0.1)	0.19 (0.1)
		SB2	0.33 (0.1)	0.35 (0.1)	0.16 (0.1)	0.19 (0.1)
		SB3	0.3 (0.1)	0.32 (0.1)	0.15 (0.1)	0.14 (0.1)
	4	SB1	0.42 (0.1)	0.51 (0.1)	0.22 (0.1)	0.26 (0.1)
		SB2	0.36 (0.1)	0.32 (0.1)	0.22 (0.1)	0.2 (0.1)
		SB3	0.31 (0.1)	0.30 (0.1)	0.21 (0.1)	0.16 (0.1)
